# Supplementary material for: The Role of Adjuvant Acid Suppression on the Outcomes of Bleeding Esophageal Varices after Endoscopic Variceal Ligation
Source: PLoS One. 2017 Jan 24;12(1):e0169884. doi: 10.1371/journal.pone.0169884 (PMC5261564; doi:10.1371/journal.pone.0169884)
Supplement: S1 Dataset — (XLS) [file pone.0169884.s001.xls]

## Sheet: death-p值
1年	0.7358
2年	0.6675
3年	0.5044
4年	0.8035
5年	0.7492
6年	0.5451
7年	0.6422
8年	0.7659
9年	0.8162
10年	0.6921
11年	0.7464
12年	0.5128
13年	0.4986
14年	0.4986
15年	0.4142

## Sheet: outrebleed-p值
1年	0.1736
2年	0.7149
3年	0.841
4年	0.7882
5年	0.9859
6年	0.7567
7年	0.7567
8年	0.7567
9年	0.7567
10年	0.9202
11年	0.9202
12年	0.9202
13年	0.9202
14年	0.9202
15年	0.9202
